# Supplementary material for: The MicroRNA miR-454 and the mediator complex component MED12 are regulators of the androgen receptor pathway in prostate cancer
Source: Sci Rep. 2025 Mar 25;15:10272. doi: 10.1038/s41598-025-95250-0 (PMC11937531; doi:10.1038/s41598-025-95250-0)
Supplement: Supplementary file 1 — Supplementary Material 1 [file 41598_2025_95250_MOESM1_ESM.xlsx]

## Sheet: mir-454 expression plasmid
Gene	accession number	plasmid name	sequence	restriction sites	nt
mir-454	MI0003820	pSG5-miR-454	GAATTCGATGTTTATCAGAATCAAATTTGCGCGATTTATCAGACACTAATGAGTTTTAGATTATCATAATTGCTTAGTGAATTTCTGCCATCTAACTAAAAAAAATTCTGTTTATCACCAGATCCTAGAACCCTATCAATATTGTCTCTGCTGTGTAAATAGTTCTGAGTAGTGCAATATTGCTTATAGGGTTTTGGTGTTTGGAAAGAACAATGGGCAGGCTGCAGAAAGTATGTAGCAGAAACAAGCAAAAGTCATCTTTAGGAAGAAAACAAGGAACTAGATTTCACTATAAACATTAAAATCTGAGGCTTAAATGGGATCC	EcoRI, BamHI	325

## Sheet: miR-454 sensor plasmid
plasmid name	sequence	restriction sites	nt
miR-454 sensor	GACTAGTGGTGACAGGGACTATCTATGACCCTATAAGCAATATTGCACTAGGTGACAGGGACTATCTATGACCCTATAAGCAATATTGCACTAGGTGACAGGGACTATCTATGGAGCTCG	SpeI/SacI	120

## Sheet: reporter plasmids
Gene	Reference Sequence	plasmid name	sequence	restriction sites	nt
AR	NM_000044.6	pMIR-AR_1	ACTAGTGCATTGGAAACCCTATTTCCCCACCCCAGCTCATGCCCCCTTTCAGATGTCTTCTGCCTGTTATAACTCTGCACTACTCCTCTGCAGTGCCTTGGGGAATTTCCTCTATTGATGTACAGTCTGTCATGAACATGTTCCTGAATTCTATTTGCTGGGCTTTTTTTTTCTCTTTCTCTCCTTTCTTTTTCTTCTTCCCTCCCTATCTAACCCTCCCATGGCACCTTCAGACTTTGCTTCCCATTGTGGCTCCTATCTGTGTTTTGAATGGTGTTGTATGCCTTTAAATCTGTGATGATCCTCATATGGCCCAGTGTCAAGTTGTGCTTGTTTACAGCACTACTCTGTGCCAGCCACACAAACGTTTACTTATCTTATGCCACGGGAAGTTTAGAG…	SpeI/SacI	443
AR	NM_000044.6	pMIR-AR_2	ACTAGTGGGGGGGAGCAAGCATTAGTGCCTCTTTGATAAGCTGTCCAAAGACAGACTAAAGGACTCTGCTGGTGACTGACTTATAAGAGCTTTGTGGGTTTTTTTTTCCCTAATAATATACATGTTTAGAAGAATTGAAAATAATTTCGGGAAAATGGGATTATGGGTCCTTCACTAAGTGATTTTATAAGCAGAACTGGCTTTCCTTTTCTCTAGTAGTTGCTGAGCAAATTGTTGAAGCTCCATCATTGCATGGTTGGAAATGGAGCTGTTCTTAGCCACTGTGTTTGCTAGTGCCCATGTTAGCTTATCTGAAGATGTGAAACCCTTGCTGATAAGGGAGCATTTAAAGTACTAGATTTTGCACTAGAGGGACAGCAGGCAGAAATCCTTATTTCT…	SpeI/SacI	499
AR-V7	GenBank: FJ235916.1	pMIR-AR-V7_1	ACTAGTGGCTGACTTGCCTCATTCAAAATGAGGGCTCTAGAGGGCTCTAGTGGATAGTCTGGAGAAACCTGGCGTCTGAGGCTTAGGAGCTTAGGTTTTTGCTCCTCAACACAGACTTTGACGTTGGGGTTGGGGGCTACTCTCTTGATTGCTGACTCCCTCCAGCGGGACCAATAGTGTTTTCCTACCTCACAGGGATGTTGTGAGGACGGGCTGTAGAAGTAATAGTGGTTACCACTCATGTAGTTGTGAGTATCATGATTATTGTTTCCTGTAATGTGGCTTGGCATTGGCAAAGTGCTTTTTGATTGTTCTTGATCACATATGATGGGGGCCAGGCACTGACTCAGGCGGATGCAGTGAAGCTCTGGCTCAGTCGCTTGCTTTTCGTGGTGTGCT…	SpeI/SacI	498
AR-V7	GenBank: FJ235916.1	pMIR-AR-V7_2	ACTAGTGTGTATTAGGCAATTCGTATTTCCCCCTTAGGTTCTAGCCTTCTGGATCCCAGCCAGTGACCTAGATCTTAGCCTCAGGCCCTGTCACTGAGCTGAAGGTAGTAGCTGATCCACAGAAGTTCAGTAAACAAGGACCAGATTTCTGCTTCTCCAGGAGAAGAAGCCAGCCAACCCCTCTCTTCAAACACACTGAGAGACTACAGTCCGACTTTCCCTCTTACATCTAGCCTTACTGTAGCCACACTCCTTGATTGCTCTCTCACATCACATGCTTCTCTTCATCAGTTGTAAGCCTCTCATTCTTCTCCCAAGCCAGACTCAAATATTGTATTGATTCAAAGAAGAATCACTTAGAGTTTGGAATATCTTGTTCTCTCTCTGCTCCATAGCTTC…	SpeI/SacI	499
